# Supplementary material for: HLA-A∗03:01 as predictive genetic biomarker for glatiramer acetate treatment response in multiple sclerosis: a retrospective cohort analysis
Source: eBioMedicine. 2025 Jul 31;118:105873. doi: 10.1016/j.ebiom.2025.105873 (PMC12336691; doi:10.1016/j.ebiom.2025.105873)
Supplement: Supplementary Table S2 [file mmc3.zip]

Archive with 1 entries (1 files):
- Supplementary_Table_2.tsv
