# Supplementary material for: HLA-A∗03:01 as predictive genetic biomarker for glatiramer acetate treatment response in multiple sclerosis: a retrospective cohort analysis
Source: eBioMedicine. 2025 Jul 31;118:105873. doi: 10.1016/j.ebiom.2025.105873 (PMC12336691; doi:10.1016/j.ebiom.2025.105873)
Supplement: Supplementary Table S3 [file mmc4.xlsx]

## Sheet: 01__fig_2b
term	estimate	p.value	conf.low	conf.high
Normalized age	0.451	1.78e-06	0.3253	0.6253
Sex [male]	0.999	0.98904	0.861	1.159
Normalized disease duration	1.2074	0.46102	0.7316	1.9926
Treatment [GA]	0.836	0.18996	0.6395	1.0928
Treatment [IFN + GA]	0.7351	0.00832	0.5849	0.9239
HLA-A*03	1.3706	0.01541	1.062	1.7688
HLA-DRB1*15:01	0.9959	0.97434	0.774	1.2813
Treatment [GA] x HLA-A*03	0.6643	0.03769	0.4517	0.977
Treatment [IFN + GA] x HLA-A*03	0.6731	0.02686	0.474	0.9556
Treatment [GA] x HLA-DRB1*15:01	1.0252	0.89551	0.7069	1.4869
Treatment [IFN + GA] x HLA-DRB1*15:01	0.9216	0.62701	0.6629	1.2811

## Sheet: 02__fig_2b_schoenfeld
term	chisq	df	p
Normalized age	3.738	1	0.053
Sex [male]	0.329	1	0.566
Normalized disease duration	4.111	1	0.043
Treatment [GA]	1.22	2	0.543
HLA-A*03	3.126	1	0.077
HLA-DRB1*15:01	0.124	1	0.725
Treatment [GA] x HLA-A*03	2.384	2	0.304
Treatment [GA] x HLA-DRB1*15:01	0.381	2	0.827
GLOBAL	20.213	11	0.042

## Sheet: 03__fig_2b_a3_minus
term	estimate	p.value	conf.low	conf.high
Normalized age	0.4099	1e-05	0.276	0.6089
Sex [male]	1.033	0.7239	0.8626	1.237
Normalized disease duration	1.2805	0.4333	0.6899	2.3768
Treatment [GA]	0.825	0.1915	0.6182	1.1011
Treatment [IFN + GA]	0.7466	0.0187	0.5852	0.9525
HLA-DRB1*15:01	0.9985	0.9926	0.7265	1.3724
Treatment [GA] x HLA-DRB1*15:01	1.0632	0.7919	0.6743	1.6764
Treatment [IFN + GA] x HLA-DRB1*15:01	0.8829	0.5443	0.5901	1.3208

## Sheet: 04__fig_2b_a3_plus
term	estimate	p.value	conf.low	conf.high
Normalized age	0.5537	0.04616	0.3097	0.99
Sex [male]	0.9419	0.65818	0.7223	1.2281
Normalized disease duration	1.0078	0.98673	0.4049	2.5083
Treatment [GA]	0.5867	0.05081	0.3435	1.0019
Treatment [IFN + GA]	0.4623	0.00427	0.2723	0.7848
HLA-DRB1*15:01	1.0027	0.99035	0.6428	1.5642
Treatment [GA] x HLA-DRB1*15:01	0.941	0.85501	0.4902	1.8065
Treatment [IFN + GA] x HLA-DRB1*15:01	1.0271	0.93293	0.5515	1.9128

## Sheet: 05__fig_2d
term	estimate	p.value	conf.low	conf.high
Normalized age	0.67778	0.384445	0.282127	1.6283
Sex [male]	0.829941	0.374558	0.550002	1.25236
Normalized disease duration	0.491549	0.193108	0.168682	1.43241
Treatment [GA]	1.10102	0.757864	0.597135	2.03011
HLA-A*03:01	1.84423	0.00649873	1.18681	2.86582
HLA-DRB1*15:01	1.0518	0.820393	0.68013	1.62657
Treatment [GA] x HLA-A*03:01	0.373619	0.024625	0.158312	0.881743
Treatment [GA] x HLA-DRB1*15:01	1.56729	0.269945	0.705409	3.48222

## Sheet: 06__fig_2d_schoenfeld
term	chisq	df	p
Normalized age	0.2425	1	0.62
Sex [male]	0.6863	1	0.41
Normalized disease duration	0.2637	1	0.61
Treatment [GA]	0.2203	1	0.64
HLA-A*03:01	0.452	1	0.5
HLA-DRB1*15:01	1.2173	1	0.27
Treatment [GA] x HLA-A*03:01	0.0337	1	0.85
Treatment [GA] x HLA-DRB1*15:01	0.9013	1	0.34
GLOBAL	3.5529	8	0.9

## Sheet: 07__fig_2d_younger
term	estimate	p.value	conf.low	conf.high
Normalized age	0.0681962	0.120264	0.00230428	2.01829
Sex [male]	0.910752	0.760304	0.49954	1.66047
Normalized disease duration	0.65571	0.590389	0.141033	3.04862
Treatment [GA]	1.73224	0.185431	0.768149	3.90636
HLA-A*03:01	1.98269	0.0260361	1.08514	3.62263
HLA-DRB1*15:01	1.24425	0.483448	0.675242	2.29276
Treatment [GA] x HLA-A*03:01	0.405295	0.11981	0.12989	1.26463
Treatment [GA] x HLA-DRB1*15:01	0.725602	0.561161	0.245963	2.14056

## Sheet: 08__fig_2d_older
term	estimate	p.value	conf.low	conf.high
Normalized age	0.601635	0.586703	0.0963255	3.75772
Sex [male]	0.8007	0.448601	0.450598	1.42282
Normalized disease duration	0.448859	0.330257	0.0894884	2.2514
Treatment [GA]	0.67134	0.410397	0.259959	1.73372
HLA-A*03:01	1.70832	0.128617	0.856248	3.4083
HLA-DRB1*15:01	0.936699	0.844368	0.487588	1.79948
Treatment [GA] x HLA-A*03:01	0.34295	0.116509	0.0901306	1.30494
Treatment [GA] x HLA-DRB1*15:01	3.96645	0.0258107	1.18097	13.3219

## Sheet: 09__fig_2d_a3_minus
term	estimate	p.value	conf.low	conf.high
Normalized age	1.0073	0.99026	0.313369	3.23788
Sex [male]	0.766279	0.301298	0.462559	1.26942
Normalized disease duration	0.348737	0.1352	0.0875525	1.38908
Treatment [GA]	1.20429	0.580483	0.62293	2.32819
HLA-DRB1*15:01	1.25924	0.405229	0.731767	2.16691
Treatment [GA] x HLA-DRB1*15:01	1.25889	0.634147	0.487747	3.24922

## Sheet: 10__fig_2d_a3_plus
term	estimate	p.value	conf.low	conf.high
Normalized age	0.389369	0.179689	0.0981666	1.5444
Sex [male]	0.918924	0.816999	0.449018	1.88059
Normalized disease duration	1.10814	0.910419	0.185241	6.62904
Treatment [GA]	0.300245	0.062174	0.0847931	1.06314
HLA-DRB1*15:01	0.815773	0.559251	0.411874	1.61575
Treatment [GA] x HLA-DRB1*15:01	2.46095	0.247041	0.53567	11.306

[truncated: 41 more sheets: 11__fig_2f, 12__fig_2f_a3_minus, 13__fig_2f_a3_plus, 14__fig_2j, 15__fig_2j_a3_minus, 16__fig_2j_a3_plus, 17__fig_2h, 18__fig_2h_a3_minus, 19__fig_2h_a3_plus, 20__fig_s2b, 21__fig_s2b_schoenfeld, 22__fig_s2b_a3_minus, 23__fig_s2b_a3_plus, 24__fig_s2d, 25__fig_s2d_a3_minus, 26__fig_s2d_a3_plus, 27__fig_s3b, 28__fig_s3b_a3_minus, 29__fig_s3b_a3_plus, 30__fig_s3d …]
